# Supplementary material for: Shelf-Life of Chlorine Solutions Recommended in Ebola Virus Disease Response
Source: PLoS One. 2016 May 31;11(5):e0156136. doi: 10.1371/journal.pone.0156136 (PMC4887112; doi:10.1371/journal.pone.0156136)
Supplement: S1 File — (XLSX) [file pone.0156136.s001.xlsx]

## Sheet: Concentration Raw Data
	NaDCC																		HTH																		NaOCL (stabilized)
	25 C						30 C						35 C						25 C						30 C						35 C						25 C						30 C						35 C
	0.0005			0.005			0.0005			0.005			0.0005			0.005			0.0005			0.005			0.0005			0.005			0.0005			0.005			0.0005			0.005			0.0005			0.005			0.0005
	1	2	25°C	1	2	25°C	1	2	30°C	1	2	30°C	1	2	35°C	1	2	35°C	1	2	25°C	1	2	25°C	1	2	30°C	1	2	30°C	1	2	35°C	1	2	35°C	1	2	25°C	1	2	25°C	1	2	30°C	1	2	30°C	1
1	0.053	0.04975	0.051375	0.5106	0.5106	0.5106	0.05025	0.0515	0.050875	0.51282	0.51726	0.51504	0.05075	0.05275	0.05175	0.51504	0.53946	0.52725	0.05425	0.0515	0.052875	0.51504	0.5106	0.51282	0.05425	0.05325	0.05375	0.51726	0.50172	0.50949	0.0545	0.05475	0.054625	0.51282	0.50172	0.50727	0.05	0.0505	0.05025	0.51504	0.47508	0.49506	0.04925	0.05	0.049625	0.50616	0.4884	0.49728	0.04925
2	0.05	0.0505	0.05025	0.52614	0.52392	0.52503	0.05025	0.0505	0.050375	0.51948	0.52392	0.5217	0.049	0.0485	0.04875	0.50838	0.50838	0.50838	0.0525	0.053	0.05275	0.52614	0.52836	0.52725	0.05475	0.054	0.054375	0.53058	0.51948	0.52503	0.05475	0.0545	0.054625	0.51726	0.51282	0.51504	0.0475	0.04675	0.047125	0.4662	0.46398	0.46509	0.0495	0.04925	0.049375	0.46842	0.47064	0.46953	0.04825
3	0.048	0.048	0.048	0.51504	0.50838	0.51171	0.0475	0.04925	0.048375	0.50835	0.51282	0.510585	0.04525	0.04325	0.04425	0.43956	0.4329	0.43623	0.05325	0.0545	0.053875	0.51504	0.51282	0.51393	0.055	0.05375	0.054375	0.5106	0.50838	0.50949	0.056	0.0565	0.05625	0.50838	0.51726	0.51282	0.0455	0.04625	0.045875	0.4662	0.45954	0.46287	0.04875	0.04875	0.04875	0.46842	0.4662	0.46731	0.0475
4	0.04875	0.0475	0.048125	0.4995	0.49284	0.49617	0.0475	0.0475	0.0475	0.49062	0.4995	0.49506	0.03925	0.04225	0.04075	0.39072	0.38184	0.38628	0.05325	0.052	0.052625	0.51282	0.48618	0.4995	0.0525	0.05375	0.053125	0.54612	0.54834	0.54723	0.0495	0.051	0.05025	0.50838	0.50838	0.50838	0.04775	0.04675	0.04725	0.46398	0.46398	0.46398	0.0465	0.04625	0.046375	0.48618	0.4773	0.48174	0.04725
5	0.04825	0.048	0.048125	0.42624	0.43512	0.43068	0.04575	0.04725	0.0465	0.42846	0.42402	0.42624	0.04	0.03875	0.039375	0.2886	0.28416	0.28638	0.053	0.0535	0.05325	0.54834	0.53502	0.54168	0.0565	0.05125	0.053875	0.4995	0.55056	0.52503	0.0535	0.05225	0.052875	0.49728	0.59496	0.54612	0.046	0.04725	0.046625	0.46176	0.4662	0.46398	0.04675	0.0475	0.047125	0.47952	0.47286	0.47619	0.04675
6	0.046	0.045	0.0455	0.44622	0.44178	0.444	0.04375	0.04425	0.044	0.4218	0.40626	0.41403	0.0335	0.03275	0.033125	0.22644	0.22422	0.22533	0.05175	0.05275	0.05225	0.56388	0.54612	0.555	0.05275	0.052	0.052375	0.5439	0.50838	0.52614	0.05175	0.05275	0.05225	0.5439	0.55944	0.55167	0.04725	0.045	0.046125	0.4551	0.45732	0.45621	0.04725	0.04425	0.04575	0.4773	0.4662	0.47175	0.04675
7	0.0445	0.044	0.04425	0.41958	0.41292	0.41625	0.04475	0.04175	0.04325	0.39516	0.38406	0.38961	0.031	0.03225	0.031625	0.172	0.156	0.164	0.0525	0.05225	0.052375	0.5217	0.51726	0.51948	0.05375	0.0525	0.053125	0.51504	0.51504	0.51504	0.0515	0.0515	0.0515	0.53946	0.51726	0.52836	0.0485	0.046	0.04725	0.48396	0.48618	0.48507	0.04575	0.046	0.045875	0.4884	0.49062	0.48951	0.0475
8	0.04575	0.04375	0.04475	0.3996	0.39294	0.39627	0.04225	0.043	0.042625	0.3663	0.35076	0.35853	0.0287	0.0296	0.02915	0.107	0.1025	0.10475	0.05475	0.05175	0.05325	0.53724	0.5439	0.54057	0.05275	0.052	0.052375	0.52836	0.52392	0.52614	0.0515	0.051	0.05125	0.53502	0.53058	0.5328	0.04675	0.04775	0.04725	0.444	0.4662	0.4551	0.04675	0.0475	0.047125	0.4662	0.44844	0.45732	0.047
9	0.04325	0.041	0.042125	0.39294	0.37518	0.38406	0.0375	0.03775	0.037625	0.35742	0.34188	0.34965	0.0235	0.024	0.02375	0.087	0.089	0.088	0.0515	0.0505	0.051	0.53502	0.51948	0.52725	0.05125	0.05275	0.052	0.4773	0.51504	0.49617	0.05075	0.05075	0.05075	0.53724	0.52836	0.5328	0.0465	0.04425	0.045375	0.48396	0.44622	0.46509	0.045	0.044	0.0445	0.5772	0.56166	0.56943	0.045
10	0.04175	0.0415	0.041625	0.37962	0.3552	0.36741	0.0385	0.03825	0.038375	0.3219	0.30636	0.31413	0.0229	0.024	0.02345	0.074	0.072	0.073	0.053	0.05075	0.051875	0.55056	0.52836	0.53946	0.05175	0.05225	0.052	0.5328	0.52836	0.53058	0.05175	0.053	0.052375	0.53502	0.51504	0.52503	0.0455	0.04275	0.044125	0.46176	0.4773	0.46953	0.043	0.04475	0.043875	0.47286	0.45732	0.46509	0.04375
11	0.0425	0.04175	0.042125	0.3552	0.33744	0.34632	0.0395	0.03925	0.039375	0.30858	0.29748	0.30303	0.021	0.0224	0.0217	0.0625	0.061	0.06175	0.052	0.05325	0.052625	0.53724	0.53946	0.53835	0.051	0.0525	0.05175	0.54838	0.52392	0.53615	0.05275	0.05175	0.05225	0.53502	0.5439	0.53946	0.0445	0.044	0.04425	0.48396	0.4884	0.48618	0.04475	0.047	0.045875	0.4995	0.49062	0.49506	0.04625
12	0.04125	0.04	0.040625	0.34188	0.30414	0.32301	0.03975	0.038	0.038875	0.28416	0.24864	0.2664	0.019	0.0205	0.01975	0.0555	0.053	0.05425	0.05175	0.054	0.052875	0.54168	0.5328	0.53724	0.05225	0.051	0.051625	0.53946	0.52836	0.53391	0.05225	0.05225	0.05225	0.53724	0.53502	0.53613	0.0435	0.045	0.04425	0.49506	0.48174	0.4884	0.0455	0.0435	0.0445	0.49284	0.50394	0.49839	0.04375
13	0.04175	0.03825	0.04	0.3108	0.25974	0.28527	0.0355	0.03525	0.035375	0.23976	0.21756	0.22866	0.0167	0.018	0.01735	0.0485	0.04675	0.047625	0.05625	0.055	0.055625	0.52836	0.51948	0.52392	0.0555	0.05375	0.054625	0.53058	0.4884	0.50949	0.05425	0.05	0.052125	0.49728	0.51282	0.50505	0.04425	0.045	0.044625	0.48174	0.48618	0.48396	0.04475	0.045	0.044875	0.49062	0.48396	0.48729	0.04425
14	0.039	0.03825	0.038625	0.2565	0.225	0.24075	0.03675	0.036	0.036375	0.20925	0.19125	0.20025	0.0155	0.0172	0.01635	0.04275	0.04275	0.04275	0.05075	0.05125	0.051	0.51504	0.51282	0.51393	0.05125	0.05	0.050625	0.50172	0.49284	0.49728	0.05	0.05075	0.050375	0.51282	0.5217	0.51726	0.046	0.04725	0.046625	0.4329	0.4329	0.4329	0.04625	0.04625	0.04625	0.45066	0.43734	0.444	0.04575
15	0.0385	0.038	0.03825	0.2664	0.22644	0.24642	0.03425	0.03575	0.035	0.219	0.1765	0.19775	0.0139	0.016	0.01495				0.0535	0.053	0.05325	0.51504	0.52392	0.51948	0.0525	0.0515	0.052	0.47952	0.49506	0.48729	0.05125	0.05225	0.05175	0.50838	0.51504	0.51171	0.04575	0.045	0.045375	0.46842	0.4662	0.46731	0.045	0.04425	0.044625	0.47508	0.45732	0.4662	0.04425
16	0.037	0.03625	0.036625	0.23754	0.20424	0.22089	0.034	0.0335	0.03375	0.1815	0.1535	0.1675	0.0127	0.0149	0.0138				0.0525	0.05425	0.053375	0.51504	0.51948	0.51726	0.053	0.053	0.053	0.5217	0.51948	0.52059	0.0545	0.053	0.05375	0.51948	0.51726	0.51837	0.04725	0.04375	0.0455	0.46398	0.4551	0.45954	0.045	0.04825	0.046625	0.46398	0.46176	0.46287	0.044
17	0.0375	0.03525	0.036375	0.22422	0.20424	0.21423	0.033	0.03425	0.033625	0.1625	0.1275	0.145	0.0133	0.0111	0.0122				0.05	0.05	0.05	0.50838	0.51726	0.51282	0.05228	0.052	0.05214	0.5328	0.5106	0.5217	0.0505	0.05075	0.050625	0.5328	0.53724	0.53502	0.04675	0.04575	0.04625	0.45954	0.46842	0.46398	0.04475	0.04575	0.04525	0.46842	0.46398	0.4662	0.04925
18	0.03625	0.03575	0.036	0.222	0.16206	0.19203	0.0325	0.02975	0.031125	0.148	0.12	0.134	0.01	0.0122	0.0111				0.0515	0.05175	0.051625	0.53502	0.53058	0.5328	0.05175	0.0505	0.051125	0.5217	0.5217	0.5217	0.05275	0.0525	0.052625	0.5106	0.50838	0.50949	0.044	0.0425	0.04325	0.4884	0.48396	0.48618	0.04375	0.04625	0.045	0.50172	0.49506	0.49839	0.044
19	0.03525	0.035	0.035125	0.158	0.1455	0.15175	0.0315	0.03	0.03075	0.129	0.107	0.118	0.0081	0.0104	0.00925				0.05225	0.054	0.053125	0.52614	0.52836	0.52725	0.0525	0.0515	0.052	0.5328	0.51726	0.52503	0.053	0.05175	0.052375	0.5217	0.5616	0.54165	0.04525	0.04525	0.04525	0.46398	0.46398	0.46398	0.04575	0.04525	0.0455	0.46842	0.4773	0.47286	0.04625
20	0.0345	0.03225	0.033375	0.1775	0.132	0.15475	0.0293	0.0301	0.0297	0.1135	0.094	0.10375	0.00805	0.00995	0.009				0.05575	0.054	0.054875	0.5328	0.53502	0.53391	0.054	0.05525	0.054625	0.54168	0.5328	0.53724	0.053	0.05575	0.054375	0.5328	0.53946	0.53613	0.04675	0.04675	0.04675	0.50838	0.48174	0.49506	0.0465	0.0455	0.046	0.51282	0.49062	0.50172	0.04675
21	0.02975	0.02825	0.029	0.1635	0.12	0.14175	0.0275	0.0265	0.027	0.1	0.086	0.093	0.0067	0.0088	0.00775				0.0535	0.0535	0.0535	0.53502	0.53724	0.53613	0.05375	0.0535	0.053625	0.55056	0.51504	0.5328	0.05325	0.0545	0.053875	0.51948	0.53724	0.52836	0.04675	0.04725	0.047	0.49728	0.48618	0.49173	0.04425	0.04575	0.045	0.48618	0.4884	0.48729	0.048
22	0.0329	0.0298	0.03135	0.145	0.1115	0.12825	0.0289	0.0294	0.02915	0.08	0.0765	0.07825	0.0066	0.00835	0.007475				0.05125	0.05275	0.052	0.5355	0.54	0.53775	0.05325	0.053	0.053125	0.5445	0.52875	0.536625	0.0525	0.05275	0.052625	0.53325	0.5355	0.534375	0.04575	0.04625	0.046	0.49062	0.48174	0.48618	0.0465	0.0465	0.0465	0.49062	0.48174	0.48618	0.04675
23	0.032	0.0316	0.0318	0.1305	0.097	0.11375	0.0293	0.0279	0.0286	0.08525	0.072	0.078625	0.00655	0.00705	0.0068				0.05575	0.055	0.055375	0.5328	0.52836	0.53058	0.05425	0.05425	0.05425	0.52614	0.52392	0.52503	0.05425	0.05325	0.05375	0.54612	0.52614	0.53613	0.0475	0.047	0.04725	0.48375	0.47475	0.47925	0.04675	0.04775	0.04725	0.48375	0.47925	0.4815	0.04575
24	0.0303	0.0296	0.02995	0.135	0.096	0.1155	0.0277	0.0266	0.02715	0.0815	0.07275	0.077125	0.00545	0.0064	0.005925				0.05325	0.0535	0.053375	0.52614	0.5328	0.52947	0.0535	0.0535	0.0535	0.5328	0.52836	0.53058	0.05275	0.053	0.052875	0.5328	0.52614	0.52947	0.0455	0.04675	0.046125	0.4551	0.47508	0.46509	0.04675	0.0455	0.046125	0.46842	0.48174	0.47508	0.0475
25	0.0305	0.0287	0.0296	0.114	0.113	0.1135	0.027	0.0258	0.0264	0.07625	0.0715	0.073875	0.0051	0.0065	0.0058				0.05325	0.05475	0.054	0.53946	0.55944	0.54945	0.0535	0.0545	0.054	0.55944	0.51948	0.53946	0.05425	0.0525	0.053375	0.51948	0.55056	0.53502	0.04675	0.04625	0.0465	0.47952	0.48174	0.48063	0.04725	0.0455	0.046375	0.5106	0.49062	0.50061	0.04425
26	0.0302	0.0284	0.0293	0.103	0.0815	0.09225	0.0286	0.027	0.0278	0.0665	0.06375	0.065125	0.0045	0.00575	0.005125				0.05175	0.0525	0.052125	0.53946	0.54612	0.54279	0.05075	0.05075	0.05075	0.53946	0.5439	0.54168	0.05275	0.055	0.053875	0.52614	0.54612	0.53613	0.0475	0.04725	0.047375	0.48396	0.47952	0.48174	0.04775	0.0475	0.047625	0.4773	0.49728	0.48729	0.0475
27	0.0276	0.0256	0.0266	0.094	0.0785	0.08625	0.0246	0.0233	0.02395	0.07125	0.0625	0.066875	0.0038	0.0052	0.0045				0.04825	0.053	0.050625	0.54168	0.57054	0.55611	0.05225	0.05	0.051125	0.53058	0.52836	0.52947	0.051	0.05375	0.052375	0.51726	0.51726	0.51726	0.04625	0.046	0.046125	0.51282	0.48396	0.49839	0.0455	0.04625	0.045875	0.49062	0.4884	0.48951	0.047
28	0.0288	0.0262	0.0275	0.082	0.075	0.0785	0.0254	0.0242	0.0248	0.05975	0.049	0.054375							0.05225	0.053	0.052625	0.53724	0.53058	0.53391	0.05025	0.05225	0.05125	0.52614	0.51948	0.52281	0.0505	0.0495	0.05	0.5106	0.53946	0.52503	0.0465	0.04725	0.046875	0.47508	0.45288	0.46398	0.0445	0.0455	0.045	0.52614	0.4995	0.51282	0.04425
29	0.0278	0.0259	0.02685	0.086	0.07475	0.080375	0.0239	0.0231	0.0235	0.056	0.0535	0.05475							0.04325	0.0475	0.045375	0.51948	0.57498	0.54723	0.05225	0.0535	0.052875	0.53946	0.50838	0.52392	0.05	0.056	0.053	0.57054	0.53058	0.55056	0.042	0.03125		0.49062	0.4884	0.48951	0.0405	0.0405		0.48618	0.4884	0.48729	0.0445
30	0.027	0.0265	0.02675	0.074	0.06325	0.068625	0.0239	0.0233	0.0236	0.05425	0.04975	0.052							0.0545	0.05525	0.054875	0.53846	0.55722	0.54784	0.05775	0.05475	0.05625	0.55056	0.53058	0.54057	0.05375	0.056	0.054875	0.54168	0.5328	0.53724	0.047	0.04675	0.046875	0.50172	0.47286	0.48729	0.0425	0.046	0.04425	0.50838	0.47064	0.48951	0.0465
[truncated: 41 more columns]

## Sheet: RPD Raw Data
	NaDCC																		HTH																		NaOCL (stabilized)
	25 C						30 C						35 C						25 C						30 C						35 C						25 C						30 C						35 C
	0.0005			0.005			0.0005			0.005			0.0005			0.005			0.0005			0.005			0.0005			0.005			0.0005			0.005			0.0005			0.005			0.0005			0.005			0.0005
Day	1	2	25 C RPD	1	2	25 C RPD	1	2	30 C RPD	1	2	30 C RPD	1	2	35 C RPD	1	2	35 C RPD	1	2	25 C RPD	1	2	25 C RPD	1	2	30 C RPD	1	2	30 C RPD	1	2	35 C RPD	1	2	35 C RPD	1	2	25 C RPD	1	2	25 C RPD	1	2	30 C RPD	1	2	30 C RPD	1
1	0.053	0.04975	6.13208	0.5106	0.5106	0	0.05025	0.0515	2.48756	0.51282	0.51726	0.865801	0.05075	0.05275	3.94089	0.51504	0.53946	4.74138	0.05425	0.0515	5.06912	0.51504	0.5106	0.862069	0.05425	0.05325	1.84332	0.51726	0.50172	3.00429	0.0545	0.05475	0.458716	0.51282	0.50172	2.1645	0.05	0.0505	1	0.51504	0.47508	7.75862	0.04925	0.05	1.52284	0.50616	0.4884	3.50877	0.04925
2	0.05	0.0505	1	0.52614	0.52392	0.421941	0.05025	0.0505	0.497512	0.51948	0.52392	0.854701	0.049	0.0485	1.02041	0.50838	0.50838	0	0.0525	0.053	0.952381	0.52614	0.52836	0.421941	0.05475	0.054	1.36986	0.53058	0.51948	2.09205	0.05475	0.0545	0.456621	0.51726	0.51282	0.858369	0.0475	0.04675	1.57895	0.4662	0.46398	0.47619	0.0495	0.04925	0.505051	0.46842	0.47064	0.473934	0.04825
3	0.048	0.048	0	0.51504	0.50838	1.2931	0.0475	0.04925	3.68421	0.50835	0.51282	0.879315	0.04525	0.04325	4.41989	0.43956	0.4329	1.51515	0.05325	0.0545	2.34742	0.51504	0.51282	0.431034	0.055	0.05375	2.27273	0.5106	0.50838	0.434783	0.056	0.0565	0.892857	0.50838	0.51726	1.74672	0.0455	0.04625	1.64835	0.4662	0.45954	1.42857	0.04875	0.04875	0	0.46842	0.4662	0.473934	0.0475
4	0.04875	0.0475	2.5641	0.4995	0.49284	1.33333	0.0475	0.0475	0	0.49062	0.4995	1.80995	0.03925	0.04225	7.64331	0.39072	0.38184	2.27273	0.05325	0.052	2.34742	0.51282	0.48618	5.19481	0.0525	0.05375	2.38095	0.54612	0.54834	0.406504	0.0495	0.051	3.0303	0.50838	0.50838	0	0.04775	0.04675	2.09424	0.46398	0.46398	0	0.0465	0.04625	0.537634	0.48618	0.4773	1.82648	0.04725
5	0.04825	0.048	0.518135	0.42624	0.43512	2.08333	0.04575	0.04725	3.27869	0.42846	0.42402	1.03627	0.04	0.03875	3.125	0.2886	0.28416	1.53846	0.053	0.0535	0.943396	0.54834	0.53502	2.42915	0.0565	0.05125	9.29204	0.4995	0.55056	10.2222	0.0535	0.05225	2.33645	0.49728	0.59496	19.6429	0.046	0.04725	2.71739	0.46176	0.4662	0.961538	0.04675	0.0475	1.60428	0.47952	0.47286	1.38889	0.04675
6	0.046	0.045	2.17391	0.44622	0.44178	0.995025	0.04375	0.04425	1.14286	0.4218	0.40626	3.68421	0.0335	0.03275	2.23881	0.22644	0.22422	0.980392	0.05175	0.05275	1.93237	0.56388	0.54612	3.14961	0.05275	0.052	1.4218	0.5439	0.50838	6.53061	0.05175	0.05275	1.93237	0.5439	0.55944	2.85714	0.04725	0.045	4.7619	0.4551	0.45732	0.487805	0.04725	0.04425	6.34921	0.4773	0.4662	2.32558	0.04675
7	0.0445	0.044	1.1236	0.41958	0.41292	1.5873	0.04475	0.04175	6.70391	0.39516	0.38406	2.80899	0.031	0.03225	4.03226	0.172	0.156	9.30233	0.0525	0.05225	0.47619	0.5217	0.51726	0.851064	0.05375	0.0525	2.32558	0.51504	0.51504	0	0.0515	0.0515	0	0.53946	0.51726	4.11523	0.0485	0.046	5.15464	0.48396	0.48618	0.458716	0.04575	0.046	0.546448	0.4884	0.49062	0.454545	0.0475
8	0.04575	0.04375	4.37158	0.3996	0.39294	1.66667	0.04225	0.043	1.77515	0.3663	0.35076	4.24242	0.0287	0.0296	3.13589	0.107	0.1025	4.20561	0.05475	0.05175	5.47945	0.53724	0.5439	1.23967	0.05275	0.052	1.4218	0.52836	0.52392	0.840336	0.0515	0.051	0.970874	0.53502	0.53058	0.829876	0.04675	0.04775	2.13904	0.444	0.4662	5	0.04675	0.0475	1.60428	0.4662	0.44844	3.80952	0.047
9	0.04325	0.041	5.20231	0.39294	0.37518	4.51977	0.0375	0.03775	0.666667	0.35742	0.34188	4.34783	0.0235	0.024	2.12766	0.087	0.089	2.29885	0.0515	0.0505	1.94175	0.53502	0.51948	2.90456	0.05125	0.05275	2.92683	0.4773	0.51504	7.90698	0.05075	0.05075	0	0.53724	0.52836	1.65289	0.0465	0.04425	4.83871	0.48396	0.44622	7.79817	0.045	0.044	2.22222	0.5772	0.56166	2.69231	0.045
10	0.04175	0.0415	0.598802	0.37962	0.3552	6.43275	0.0385	0.03825	0.649351	0.3219	0.30636	4.82759	0.0229	0.024	4.80349	0.074	0.072	2.7027	0.053	0.05075	4.24528	0.55056	0.52836	4.03226	0.05175	0.05225	0.966184	0.5328	0.52836	0.833333	0.05175	0.053	2.41546	0.53502	0.51504	3.73444	0.0455	0.04275	6.04396	0.46176	0.4773	3.36538	0.043	0.04475	4.06977	0.47286	0.45732	3.28638	0.04375
11	0.0425	0.04175	1.76471	0.3552	0.33744	5	0.0395	0.03925	0.632911	0.30858	0.29748	3.59712	0.021	0.0224	6.66667	0.0625	0.061	2.4	0.052	0.05325	2.40385	0.53724	0.53946	0.413223	0.051	0.0525	2.94118	0.54838	0.52392	4.46041	0.05275	0.05175	1.89573	0.53502	0.5439	1.65975	0.0445	0.044	1.1236	0.48396	0.4884	0.917431	0.04475	0.047	5.02793	0.4995	0.49062	1.77778	0.04625
12	0.04125	0.04	3.0303	0.34188	0.30414	11.039	0.03975	0.038	4.40252	0.28416	0.24864	12.5	0.019	0.0205	7.89474	0.0555	0.053	4.5045	0.05175	0.054	4.34783	0.54168	0.5328	1.63934	0.05225	0.051	2.39234	0.53946	0.52836	2.05761	0.05225	0.05225	0	0.53724	0.53502	0.413223	0.0435	0.045	3.44828	0.49506	0.48174	2.69058	0.0455	0.0435	4.3956	0.49284	0.50394	2.25225	0.04375
13	0.04175	0.03825	8.38323	0.3108	0.25974	16.4286	0.0355	0.03525	0.704225	0.23976	0.21756	9.25926	0.0167	0.018	7.78443	0.0485	0.04675	3.60825	0.05625	0.055	2.22222	0.52836	0.51948	1.68067	0.0555	0.05375	3.15315	0.53058	0.4884	7.94979	0.05425	0.05	7.8341	0.49728	0.51282	3.125	0.04425	0.045	1.69492	0.48174	0.48618	0.921659	0.04475	0.045	0.558659	0.49062	0.48396	1.35747	0.04425
14	0.039	0.03825	1.92308	0.2565	0.225	12.2807	0.03675	0.036	2.04082	0.20925	0.19125	8.60215	0.0155	0.0172	10.9677	0.04275	0.04275	0	0.05075	0.05125	0.985222	0.51504	0.51282	0.431034	0.05125	0.05	2.43902	0.50172	0.49284	1.76991	0.05	0.05075	1.5	0.51282	0.5217	1.7316	0.046	0.04725	2.71739	0.4329	0.4329	0	0.04625	0.04625	0	0.45066	0.43734	2.95567	0.04575
15	0.0385	0.038	1.2987	0.2664	0.22644	15	0.03425	0.03575	4.37956	0.219	0.1765	19.4064	0.0139	0.016	15.1079	0	0		0.0535	0.053	0.934579	0.51504	0.52392	1.72414	0.0525	0.0515	1.90476	0.47952	0.49506	3.24074	0.05125	0.05225	1.95122	0.50838	0.51504	1.31004	0.04575	0.045	1.63934	0.46842	0.4662	0.473934	0.045	0.04425	1.66667	0.47508	0.45732	3.73832	0.04425
16	0.037	0.03625	2.02703	0.23754	0.20424	14.0187	0.034	0.0335	1.47059	0.1815	0.1535	15.427	0.0127	0.0149	17.3228	0	0		0.0525	0.05425	3.33333	0.51504	0.51948	0.862069	0.053	0.053	0	0.5217	0.51948	0.425532	0.0545	0.053	2.75229	0.51948	0.51726	0.42735	0.04725	0.04375	7.40741	0.46398	0.4551	1.91388	0.045	0.04825	7.22222	0.46398	0.46176	0.478469	0.044
17	0.0375	0.03525	6	0.22422	0.20424	8.91089	0.033	0.03425	3.78788	0.1625	0.1275	21.5385	0.0133	0.0111	16.5414	0	0		0.05	0.05	0	0.50838	0.51726	1.74672	0.05228	0.052	0.535578	0.5328	0.5106	4.16667	0.0505	0.05075	0.49505	0.5328	0.53724	0.833333	0.04675	0.04575	2.13904	0.45954	0.46842	1.93237	0.04475	0.04575	2.23464	0.46842	0.46398	0.947867	0.04925
18	0.03625	0.03575	1.37931	0.222	0.16206	27	0.0325	0.02975	8.46154	0.148	0.12	18.9189	0.01	0.0122	22	0	0		0.0515	0.05175	0.485437	0.53502	0.53058	0.829876	0.05175	0.0505	2.41546	0.5217	0.5217	0	0.05275	0.0525	0.473934	0.5106	0.50838	0.434783	0.044	0.0425	3.40909	0.4884	0.48396	0.909091	0.04375	0.04625	5.71429	0.50172	0.49506	1.32743	0.044
19	0.03525	0.035	0.70922	0.158	0.1455	7.91139	0.0315	0.03	4.7619	0.129	0.107	17.0543	0.0081	0.0104	28.3951	0	0		0.05225	0.054	3.34928	0.52614	0.52836	0.421941	0.0525	0.0515	1.90476	0.5328	0.51726	2.91667	0.053	0.05175	2.35849	0.5217	0.5616	7.64807	0.04525	0.04525	0	0.46398	0.46398	0	0.04575	0.04525	1.0929	0.46842	0.4773	1.89573	0.04625
20	0.0345	0.03225	6.52174	0.1775	0.132	25.6338	0.0293	0.0301	2.73038	0.1135	0.094	17.1806	0.00805	0.00995	23.6025	0	0		0.05575	0.054	3.13901	0.5328	0.53502	0.416667	0.054	0.05525	2.31481	0.54168	0.5328	1.63934	0.053	0.05575	5.18868	0.5328	0.53946	1.25	0.04675	0.04675	0	0.50838	0.48174	5.24017	0.0465	0.0455	2.15054	0.51282	0.49062	4.329	0.04675
21	0.02975	0.02825	5.04202	0.1635	0.12	26.6055	0.0275	0.0265	3.63636	0.1	0.086	14	0.0067	0.0088	31.3433	0	0		0.0535	0.0535	0	0.53502	0.53724	0.414938	0.05375	0.0535	0.465116	0.55056	0.51504	6.45161	0.05325	0.0545	2.34742	0.51948	0.53724	3.4188	0.04675	0.04725	1.06952	0.49728	0.48618	2.23214	0.04425	0.04575	3.38983	0.48618	0.4884	0.456621	0.048
22	0.0329	0.0298	9.42249	0.145	0.1115	23.1034	0.0289	0.0294	1.7301	0.08	0.0765	4.375	0.0066	0.00835	26.5152	0	0		0.05125	0.05275	2.92683	0.5355	0.54	0.840336	0.05325	0.053	0.469484	0.5445	0.52875	2.89256	0.0525	0.05275	0.47619	0.53325	0.5355	0.421941	0.04575	0.04625	1.0929	0.49062	0.48174	1.80995	0.0465	0.0465	0	0.49062	0.48174	1.80995	0.04675
23	0.032	0.0316	1.25	0.1305	0.097	25.6705	0.0293	0.0279	4.77816	0.08525	0.072	15.5425	0.00655	0.00705	7.63359	0	0		0.05575	0.055	1.34529	0.5328	0.52836	0.833333	0.05425	0.05425	0	0.52614	0.52392	0.421941	0.05425	0.05325	1.84332	0.54612	0.52614	3.65854	0.0475	0.047	1.05263	0.48375	0.47475	1.86047	0.04675	0.04775	2.13904	0.48375	0.47925	0.930233	0.04575
24	0.0303	0.0296	2.31023	0.135	0.096	28.8889	0.0277	0.0266	3.97112	0.0815	0.07275	10.7362	0.00545	0.0064	17.4312	0	0		0.05325	0.0535	0.469484	0.52614	0.5328	1.26582	0.0535	0.0535	0	0.5328	0.52836	0.833333	0.05275	0.053	0.473934	0.5328	0.52614	1.25	0.0455	0.04675	2.74725	0.4551	0.47508	4.39024	0.04675	0.0455	2.6738	0.46842	0.48174	2.8436	0.0475
25	0.0305	0.0287	5.90164	0.114	0.113	0.877193	0.027	0.0258	4.44444	0.07625	0.0715	6.22951	0.0051	0.0065	27.451	0	0		0.05325	0.05475	2.8169	0.53946	0.55944	3.7037	0.0535	0.0545	1.86916	0.55944	0.51948	7.14286	0.05425	0.0525	3.22581	0.51948	0.55056	5.98291	0.04675	0.04625	1.06952	0.47952	0.48174	0.462963	0.04725	0.0455	3.7037	0.5106	0.49062	3.91304	0.04425
26	0.0302	0.0284	5.96026	0.103	0.0815	20.8738	0.0286	0.027	5.59441	0.0665	0.06375	4.13534	0.0045	0.00575	27.7778	0	0		0.05175	0.0525	1.44928	0.53946	0.54612	1.23457	0.05075	0.05075	0	0.53946	0.5439	0.823045	0.05275	0.055	4.2654	0.52614	0.54612	3.79747	0.0475	0.04725	0.526316	0.48396	0.47952	0.917431	0.04775	0.0475	0.52356	0.4773	0.49728	4.18605	0.0475
27	0.0276	0.0256	7.24638	0.094	0.0785	16.4894	0.0246	0.0233	5.28455	0.07125	0.0625	12.2807	0.0038	0.0052	36.8421	0	0		0.04825	0.053	9.84456	0.54168	0.57054	5.32787	0.05225	0.05	4.30622	0.53058	0.52836	0.41841	0.051	0.05375	5.39216	0.51726	0.51726	0	0.04625	0.046	0.540541	0.51282	0.48396	5.62771	0.0455	0.04625	1.64835	0.49062	0.4884	0.452489	0.047
28	0.0288	0.0262	9.02778	0.082	0.075	8.53659	0.0254	0.0242	4.72441	0.05975	0.049	17.9916	0	0		0	0		0.05225	0.053	1.43541	0.53724	0.53058	1.23967	0.05025	0.05225	3.9801	0.52614	0.51948	1.26582	0.0505	0.0495	1.9802	0.5106	0.53946	5.65217	0.0465	0.04725	1.6129	0.47508	0.45288	4.6729	0.0445	0.0455	2.24719	0.52614	0.4995	5.06329	0.04425
29	0.0278	0.0259	6.83453	0.086	0.07475	13.0814	0.0239	0.0231	3.34728	0.056	0.0535	4.46429	0	0		0	0		0.04325	0.0475	9.82659	0.51948	0.57498	10.6838	0.05225	0.0535	2.39234	0.53946	0.50838	5.76132	0.05	0.056	12	0.57054	0.53058	7.00389	0.042	0.03125	25.5952	0.49062	0.4884	0.452489	0.0405	0.0405	0	0.48618	0.4884	0.456621	0.0445
30	0.027	0.0265	1.85185	0.074	0.06325	14.527	0.0239	0.0233	2.51046	0.05425	0.04975	8.29493	0	0		0	0		0.0545	0.05525	1.37615	0.53846	0.55722	3.48401	0.05775	0.05475	5.19481	0.55056	0.53058	3.62903	0.05375	0.056	4.18605	0.54168	0.5328	1.63934	0.047	0.04675	0.531915	0.50172	0.47286	5.75221	0.0425	0.046	8.23529	0.50838	0.47064	7.42358	0.0465
																	0		0
average			3.71897			11.407			3.14265			8.89638			13.6209		0	2.86217			2.6142			2.02366			2.16331			3.01792			2.43779			2.97534			3.0465			2.36375			2.45286			2.29453
stdev			2.82637			9.4472			2.03606			6.58215			10.7788			2.39328			2.42981			2.16803			1.86649			2.82833			2.57386			3.76209			4.62818			2.32706			2.24175			1.68868
min			0			0			0			0.854701			1.02041			0			0			0.413223			0			0			0			0			0			0			0			0.452489
max			9.42249			28.8889			8.46154			21.5385			36.8421			9.30233			9.84456			10.6838			9.29204			10.2222			12			19.6429			25.5952			7.79817			8.23529			7.42358
>10%			0			15			0			12			13			0			0			1			0			1			1			1			1			0			0			0
median			2.43717			9.97493			3.31298			7.26222			7.89474			2.34943			2.08198			1.23967			2.08874			2.07483			1.94179			1.69568			1.67163			1.61926			1.90285			1.86111
0.005	25 C	30 C	35 C	25 C	30 C	35 C	25 C	30 C	35 C	25 C	30 C	35 C	25 C	30 C	35 C
average	11.407	8.89638	2.86217	2.02366	3.01792	2.97534	2.36375	2.29453	2.01349	2.56042	4.29356	3.40902	2.74746	3.06217	3.54725
stdev	9.4472	6.58215	2.39328	2.16803	2.82833	3.76209	2.32706	1.68868	2.02934	2.82287	5.96535	2.76341	2.70022	2.50785	4.61762
min	0	0.854701	0	0.413223	0	0	0	0.452489	0	0	0	0	0	0	0
max	28.8889	21.5385	9.30233	10.6838	10.2222	19.6429	7.79817	7.42358	10.0962	13.7795	31.1258	10.3448	11.9048	9.71429	22.7273
>10%	15	12	0	1	1	1	0	0	1	1	2	1	1	0	2
median	9.97493	7.26222	2.34943	1.23967	2.07483	1.69568	1.61926	1.86111	1.38249	1.73461	2.82843	2.56579	2.33254	2.11644	2.14384
0.0005	25 C	30 C	35 C	25 C	30 C	35 C	25 C	30 C	35 C	25 C	30 C	35 C	25 C	30 C	35 C
average	3.71897	3.14265	13.6209	2.6142	2.16331	2.43779	3.0465	2.45286	3.21473	2.76923	3.05254	3.12723	3.47285	2.52537	2.06416
stdev	2.82637	2.03606	10.7788	2.42981	1.86649	2.57386	4.62818	2.24175	2.3353	1.58223	2.13751	3.92875	3.43321	1.98194	2.16921
min	0	0	1.02041	0	0	0	0	0	0	0	0.636943	0	0	0	0
max	9.42249	8.46154	36.8421	9.84456	9.29204	12	25.5952	8.23529	7.34463	6.42857	9.09091	14.4681	14.4928	7.1066	8.93855
>10%	0	0	13	0	0	1	1	0	0	0	0	4	2	0	0
median	2.43717	3.31298	7.89474	2.08198	2.08874	1.94179	1.67163	1.90285	3.15824	2.90944	2.33476	1.43113	2.13347	2.19906	1.51211
[truncated: 41 more columns]

## Sheet: RPD Almost
	NaDCC			HTH			NaOCl (Stabilized)			NaOCl (Neutral)			NaOCl (Basic)
Concentration 0.5%	25 C	30 C	35 C	25 C	30 C	35 C	25 C	30 C	35 C	25 C	30 C	35 C	25 C	30 C	35 C
average	11.407	8.89638	2.86217	2.02366	3.01792	2.97534	2.36375	2.29453	2.01349	2.56042	4.29356	3.40902	2.74746	3.06217	3.54725
stdev	9.4472	6.58215	2.39328	2.16803	2.82833	3.76209	2.32706	1.68868	2.02934	2.82287	5.96535	2.76341	2.70022	2.50785	4.61762
min	0	0.854701	0	0.413223	0	0	0	0.452489	0	0	0	0	0	0	0
max	28.8889	21.5385	9.30233	10.6838	10.2222	19.6429	7.79817	7.42358	10.0962	13.7795	31.1258	10.3448	11.9048	9.71429	22.7273
>10%	15	12	0	1	1	1	0	0	1	1	2	1	1	0	2
median	9.97493	7.26222	2.34943	1.23967	2.07483	1.69568	1.61926	1.86111	1.38249	1.73461	2.82843	2.56579	2.33254	2.11644	2.14384
Concentration 0.05%	25 C	30 C	35 C	25 C	30 C	35 C	25 C	30 C	35 C	25 C	30 C	35 C	25 C	30 C	35 C
average	3.71897	3.14265	13.6209	2.6142	2.16331	2.43779	3.0465	2.45286	3.21473	2.76923	3.05254	3.12723	3.47285	2.52537	2.06416
stdev	2.82637	2.03606	10.7788	2.42981	1.86649	2.57386	4.62818	2.24175	2.3353	1.58223	2.13751	3.92875	3.43321	1.98194	2.16921
min	0	0	1.02041	0	0	0	0	0	0	0	0.636943	0	0	0	0
max	9.42249	8.46154	36.8421	9.84456	9.29204	12	25.5952	8.23529	7.34463	6.42857	9.09091	14.4681	14.4928	7.1066	8.93855
>10%	0	0	13	0	0	1	1	0	0	0	0	4	2	0	0
median	2.43717	3.31298	7.89474	2.08198	2.08874	1.94179	1.67163	1.90285	3.15824	2.90944	2.33476	1.43113	2.13347	2.19906	1.51211

## Sheet: RPD Final
Concentration 0.5%		median	stdev	min	max	>10%
NaDCC	25 C	9.97493	9.4472	0	28.8889	15
	30 C	7.26222	6.58215	0.854701	21.5385	12
	35 C	2.34943	2.39328	0	9.30233	0
HTH	25 C	1.23967	2.16803	0.413223	10.6838	1
	30 C	2.07483	2.82833	0	10.2222	1
	35 C	1.69568	3.76209	0	19.6429	1
NaOCl (Stabilized)	25 C	1.61926	2.32706	0	7.79817	0
	30 C	1.86111	1.68868	0.452489	7.42358	0
	35 C	1.38249	2.02934	0	10.0962	1
NaOCl (Neutral)	25 C	1.73461	2.82287	0	13.7795	1
	30 C	2.82843	5.96535	0	31.1258	2
	35 C	2.56579	2.76341	0	10.3448	1
NaOCl (Basic)	25 C	2.33254	2.70022	0	11.9048	1
	30 C	2.11644	2.50785	0	9.71429	0
	35 C	2.14384	4.61762	0	22.7273	2
Concentration 0.05%		median	stdev	min	max	>10%
NaDCC	25 C	2.43717	2.82637	0	9.42249	0
	30 C	3.31298	2.03606	0	8.46154	0
	35 C	7.89474	10.7788	1.02041	36.8421	13
HTH	25 C	2.08198	2.42981	0	9.84456	0
	30 C	2.08874	1.86649	0	9.29204	0
	35 C	1.94179	2.57386	0	12	1
NaOCl (Stabilized)	25 C	1.67163	4.62818	0	25.5952	1
	30 C	1.90285	2.24175	0	8.23529	0
	35 C	3.15824	2.3353	0	7.34463	0
NaOCl (Neutral)	25 C	2.90944	1.58223	0	6.42857	0
	30 C	2.33476	2.13751	0.636943	9.09091	0
	35 C	1.43113	3.92875	0	14.4681	4
NaOCl (Basic)	25 C	2.13347	3.43321	0	14.4928	2
	30 C	2.19906	1.98194	0	7.1066	0
	35 C	1.51211	2.16921	0	8.93855	0

## Sheet: Table 1
0.05% Solutions	Temperature	Initial Concentration	Initial pH	Day 5	Day 10	Day 15	Day 20	Day 25	Day 30	Final pH	0.9	0.1
NaDCC	25 C	0.051375	5	0.048125	0.041625	0.03825	0.033375	0.0296	0.02675	5	6	>30
	30 C	0.050875	5	0.0465	0.038375	0.035	0.0297	0.0264	0.0236	5	6	>30
	35 C	0.05175	5	0.039375	0.02345	0.01495	0.009	0.0058	N/A	5	3	26
HTH	25 C	0.052875	8	0.05325	0.051875	0.05325	0.054875	0.054	0.054875	9	>30	>30
	30 C	0.05375	8	0.053875	0.052	0.052	0.054625	0.054	0.05625	9	>30	>30
	35 C	0.054625	8	0.052875	0.052375	0.05175	0.054375	0.053375	0.054875	9	>30	>30
NaOCl (Stabilized)	25 C	0.05025	9	0.046625	0.044125	0.045375	0.04675	0.0465	0.046875	9	>30	>30
	30 C	0.049625	9	0.047125	0.043875	0.044625	0.046	0.046375	0.04425	9	>30	>30
	35 C	0.049625	9	0.0455	0.043125	0.04425	0.046875	0.04525	0.046625	9	>30	>30
NaOCl (Neutral)	25 C	0.048125	6	0.04375	0.04	0.036125	0.036125	0.0338	0.0324	6	6	>30
	30 C	0.04875	6	0.043125	0.03575	0.033125	0.0325	0.0328	0.0303	6	4	>30
	35 C	0.05025	6	0.03925	0.032875	0.02845	0.0277	0.0261	0.02375	6	3	>30
NaOCl (Basic)	25 C	0.049875	9	0.044875	0.0495	0.05	0.043125	0.045375	0.039625	8	5	>30
	30 C	0.049375	9	0.047875	0.050875	0.050875	0.043375	0.04525	0.03975	8	12	>30
	35 C	0.048875	9	0.047375	0.049125	0.050375	0.04325	0.04425	0.03825	8	20	>30

## Sheet: Table 2
0.5% Solutions	Temperature	Initial Concentration	Initial pH	Day 5	Day 10	Day 15	Day 20	Day 25	Day 30	Final pH	0.9	0.1
NaDCC	25 C	0.5106	5	0.43068	0.36741	0.24642	0.15475	0.1135	0.068625	2	5	>30
	30 C	0.51504	5	0.42624	0.31413	0.19775	0.10375	0.073875	0.052	2	5	>30
	35 C	0.52725	5	0.28638	0.073	N/A	N/A	N/A	N/A	2	3	13
HTH	25 C	0.51282	11	0.54168	0.53946	0.51948	0.53391	0.54945	0.54784	10	>30	>30
	30 C	0.50949	11	0.52503	0.53058	0.48729	0.53724	0.53946	0.54057	10	>30	>30
	35 C	0.50727	11	0.54612	0.52503	0.51171	0.53613	0.53502	0.53724	10	>30	>30
NaOCl (Stabilized)	25 C	0.49506	9	0.46398	0.46953	0.46731	0.49506	0.48063	0.48729	10	>30	>30
	30 C	0.49728	9	0.47619	0.46509	0.4662	0.50172	0.50061	0.48951	10	>30	>30
	35 C	0.48061	9	0.48507	0.47841	0.49062	0.50061	0.48285	0.50172	10	>30	>30
NaOCl (Neutral)	25 C	0.47619	7	0.2035	0.1655	0.14975	0.139	0.1195	0.111	5	2	>30
	30 C	0.46065	7	0.1835	0.1745	0.1415	0.128	0.10975	0.10425	5	2	>30
	35 C	0.4662	7	0.15375	0.1185	0.10375	0.085	0.07625	0.06925	5	2	>30
NaOCl (Basic)	25 C	0.49395	9	0.50505	0.46842	0.37851	0.41514	0.39516	0.35076	9	7	>30
	30 C	0.50838	9	0.49617	0.4662	0.39183	0.37518	0.3885	0.3219	9	8	>30
	35 C	0.48618	9	0.46842	0.43956	0.37074	0.31413	0.30747	0.24642	9	8	>30

## Sheet: pH Raw Data
	NaDCC																		HTH																		NaOCL (stabilized)
	25 C						30 C						35 C						25 C						30 C						35 C						25 C						30 C						35 C
	0.0005			0.005			0.0005			0.005			0.0005			0.005			0.0005			0.005			0.0005			0.005			0.0005			0.005			0.0005			0.005			0.0005			0.005			0.0005
Day	1	2	25 C average	1	2	25 C average	1	2	30 C average	1	2	30 C average	1	2	35 C average	1	2	35 C average	1	2	25 C average	1	2	25 C average	1	2	30 C average	1	2	30 C average	1	2	35 C average	1	2	35 C average	1	2	25 C average	1	2	25 C average	1	2	30 C average	1	2	30 C average	1
1	5	5	5	5	5	5	5	5	5	5	5	5	5	5	5	5	5	5	8	8	8	11	11	11	8	8	8	11	11	11	8	8	8	11	11	11	9	9	9	9	9	9	9	9	9	9	9	9	9
2	5	5	5	5	5	5	5	5	5	5	5	5	5	5	5	5	5	5	8	8	8	10	10	10	8	8	8	10	10	10	8	8	8	10	10	10	9	9	9	9	9	9	9	9	9	9	9	9	9
3	4	4	4	5	5	5	4	4	4	5	5	5	4	4	4	5	5	5	9	9	9	10	10	10	9	9	9	10	10	10	9	9	9	10	10	10	9	9	9	10	10	10	9	9	9	10	10	10	9
4	4	4	4	5	5	5	4	4	4	5	5	5	4	4	4	5	5	5	9	9	9	10	10	10	9	9	9	10	10	10	9	9	9	10	10	10	9	9	9	10	10	10	9	9	9	10	10	10	9
5	4	4	4	5	5	5	4	4	4	5	5	5	4	4	4	5	5	5	9	9	9	10	10	10	9	9	9	10	10	10	9	9	9	10	10	10	9	9	9	10	10	10	9	9	9	10	10	10	9
6	5	5	5	5	5	5	5	5	5	5	5	5	5	5	5	5	5	5	9	9	9	11	11	11	9	9	9	11	11	11	9	9	9	11	11	11	9	9	9	10	10	10	9	9	9	10	10	10	9
7	5	5	5	5	5	5	5	5	5	5	5	5	5	5	5	5	5	5	9	9	9	10	10	10	9	9	9	11	11	11	9	9	9	11	11	11	9	9	9	10	10	10	9	9	9	10	10	10	9
8	5	5	5	5	5	5	5	5	5	5	5	5	5	5	5	3	3	3	9	9	9	10	10	10	9	9	9	10	10	10	9	9	9	10	10	10	9	9	9	10	10	10	9	9	9	10	10	10	9
9	5	5	5	5	5	5	5	5	5	5	5	5	5	5	5	3	3	3	9	9	9	10	10	10	9	9	9	10	10	10	9	9	9	10	10	10	9	9	9	10	10	10	9	9	9	10	10	10	9
10	5	5	5	5	5	5	5	5	5	5	5	5	5	5	5	2	2	2	9	9	9	10	10	10	9	9	9	10	10	10	9	9	9	10	10	10	9	9	9	10	10	10	9	9	9	10	10	10	9
11	5	5	5	5	5	5	5	5	5	5	5	5	5	5	5	2	2	2	9	9	9	10	10	10	9	9	9	10	10	10	9	9	9	10	10	10	9	9	9	9	9	9	9	9	9	9	9	9	9
12	5	5	5	5	5	5	5	5	5	5	5	5	5	5	5	2	2	2	9	9	9	10	10	10	9	9	9	10	10	10	9	9	9	10	10	10	9	9	9	9	9	9	9	9	9	9	9	9	9
13	5	5	5	5	5	5	5	5	5	5	5	5	5	5	5	2	2	2	9	9	9	9	9	9	9	9	9	9	9	9	9	9	9	9	9	9	9	9	9	9	9	9	9	9	9	9	9	9	9
14	5	5	5	5	5	5	5	5	5	5	5	5	5	5	5	2	2	2	9	9	9	10	10	10	9	9	9	10	10	10	9	9	9	10	10	10	9	9	9	9	9	9	9	9	9	9	9	9	9
15	5	5	5	5	5	5	5	5	5	5	5	5	5	5	5			#DIV/0!	9	9	9	11	11	11	9	9	9	11	11	11	9	9	9	11	11	11	9	9	9	10	10	10	9	9	9	10	10	10	9
16	5	5	5	5	5	5	5	5	5	5	5	5	5	5	5			#DIV/0!	9	9	9	10	10	10	9	9	9	10	10	10	9	9	9	10	10	10	9	9	9	10	10	10	9	9	9	10	10	10	9
17	5	5	5	5	5	5	5	5	5	5	5	5	5	5	5			#DIV/0!	9	9	9	11	11	11	9	9	9	11	11	11	9	9	9	11	11	11	9	9	9	9	9	9	9	9	9	9	9	9	9
18	5	5	5	5	5	5	5	5	5	5	4	4.5	5	5	5			#DIV/0!	9	9	9	10	10	10	9	9	9	10	10	10	9	9	9	10	10	10	9	9	9	10	10	10	9	9	9	10	10	10	9
19	5	5	5	5	4	4.5	5	5	5	4	3	3.5	5	5	5			#DIV/0!	9	9	9	10	10	10	9	9	9	10	10	10	9	9	9	10	10	10	9	9	9	10	10	10	9	9	9	10	10	10	9
20	5	5	5	5	4	4.5	5	5	5	4	3	3.5	5	5	5			#DIV/0!	9	9	9	10	10	10	9	9	9	10	10	10	9	9	9	10	10	10	9	9	9	10	10	10	9	9	9	10	10	10	9
21	5	5	5	5	4	4.5	5	5	5	4	3	3.5	5	5	5			#DIV/0!	9	9	9	10	10	10	9	9	9	11	11	11	9	9	9	10	10	10	9	9	9	10	10	10	9	9	9	10	10	10	9
22	5	5	5	5	4	4.5	5	5	5	4	3	3.5	4	4	4			#DIV/0!	9	9	9	10	10	10	9	9	9	10	10	10	9	9	9	10	10	10	9	9	9	10	10	10	9	9	9	10	10	10	9
23	5	5	5	4	3	3.5	5	5	5	3	3	3	5	5	5			#DIV/0!	9	9	9	10	10	10	9	9	9	11	11	11	9	9	9	10	10	10	9	9	9	10	10	10	9	9	9	10	10	10	9
24	5	5	5	3	3	3	5	5	5	2	2	2	5	5	5			#DIV/0!	9	9	9	10	10	10	9	9	9	10	10	10	9	9	9	10	10	10	9	9	9	10	10	10	9	9	9	10	10	10	9
25	5	5	5	4	4	4	5	5	5	2	2	2	5	5	5			#DIV/0!	9	9	9	10	10	10	9	9	9	10	10	10	9	9	9	10	10	10	9	9	9	10	10	10	9	9	9	10	10	10	9
26	5	5	5	3	3	3	5	5	5	2	2	2	5	5	5			#DIV/0!	9	9	9	10	10	10	9	9	9	10	10	10	9	9	9	10	10	10	9	9	9	10	10	10	9	9	9	10	10	10	9
27	5	5	5	3	3	3	5	5	5	2	2	2	5	5	5			#DIV/0!	9	9	9	10	10	10	9	9	9	10	10	10	9	9	9	10	10	10	9	9	9	10	10	10	9	9	9	10	10	10	9
28	5	5	5	2	2	2	5	5	5	2	2	2			#DIV/0!			#DIV/0!	9	9	9	10	10	10	9	9	9	10	10	10	9	9	9	10	10	10	9	9	9	10	10	10	9	9	9	10	10	10	9
29	5	5	5	2	2	2	5	5	5	2	2	2			#DIV/0!			#DIV/0!	9	9	9	10	10	10	9	9	9	10	10	10	9	9	9	10	10	10	9	9	9	10	10	10	9	9	9	10	10	10	9
30	5	5	5	2	2	2	5	5	5	2	2	2			#DIV/0!			#DIV/0!	9	9	9	10	10	10	9	9	9	10	10	10	9	9	9	10	10	10	9	9	9	10	10	10	9	9	9	10	10	10	9
[truncated: 41 more columns]

## Sheet: Determining Order
	NaDCC																										HTH
	25				25				30				30				35				35						25				25				30				30				35				35
	0.0005				0.005				0.0005				0.005				0.0005				0.005						0.0005				0.005				0.0005				0.005				0.0005				0.005
Day	25 C mean	Ln(A)	1/A	1/A^2	25 C mean	Ln(A)	1/A	1/A^2	30 C mean	Ln(A)	1/A	1/A^2	30 C mean	Ln(A)	1/A	1/A^2	35 C mean	Ln(A)	1/A	1/A^2	35 C mean	Ln(A)	1/A	1/A^2			25 C mean	Ln(A)	1/A	1/A^2	25 C mean	Ln(A)	1/A	1/A^2	30 C mean	Ln(A)	1/A	1/A^2	30 C mean	Ln(A)	1/A	1/A^2	35 C mean	Ln(A)	1/A	1/A^2	35 C mean	Ln(A)	1/A
1	0.051375	-2.9686	19.4647	378.875	0.5106	-0.672169	1.95848	3.83564	0.050875	-2.97838	19.656	386.359	0.51504	-0.663511	1.9416	3.7698	0.05175	-2.96133	19.3237	373.404	0.52725	-0.64008	1.89663	3.59722			0.052875	-2.93982	18.9125	357.684	0.51282	-0.66783	1.95	3.80251	0.05375	-2.92341	18.6047	346.133	0.50949	-0.674345	1.96275	3.85238	0.054625	-2.90726	18.3066	335.133	0.50727	-0.678712	1.97134
2	0.05025	-2.99074	19.9005	396.03	0.52503	-0.6443	1.90465	3.6277	0.050375	-2.98826	19.8511	394.067	0.5217	-0.650663	1.91681	3.67416	0.04875	-3.02105	20.5128	420.776	0.50838	-0.676526	1.96703	3.86922			0.05275	-2.94219	18.9573	359.381	0.52725	-0.64008	1.89663	3.59722	0.054375	-2.91185	18.3908	338.222	0.52503	-0.6443	1.90465	3.6277	0.054625	-2.90726	18.3066	335.133	0.51504	-0.663511	1.9416
3	0.048	-3.03655	20.8333	434.028	0.51171	-0.669997	1.95423	3.81902	0.048375	-3.02877	20.6718	427.325	0.510585	-0.672198	1.95854	3.83587	0.04425	-3.1179	22.5989	510.709	0.43623	-0.829586	2.29237	5.25495			0.053875	-2.92109	18.5615	344.529	0.51393	-0.665668	1.94579	3.7861	0.054375	-2.91185	18.3908	338.222	0.50949	-0.674345	1.96275	3.85238	0.05625	-2.87795	17.7778	316.049	0.51282	-0.66783	1.95
4	0.048125	-3.03395	20.7792	431.776	0.49617	-0.700837	2.01544	4.06199	0.0475	-3.04703	21.0526	443.213	0.49506	-0.703076	2.01996	4.08023	0.04075	-3.2003	24.5399	602.206	0.38628	-0.951193	2.5888	6.70186			0.052625	-2.94456	19.0024	361.09	0.4995	-0.694148	2.002	4.00801	0.053125	-2.93511	18.8235	354.325	0.54723	-0.602886	1.82739	3.33934	0.05025	-2.99074	19.9005	396.03	0.50838	-0.676526	1.96703
5	0.048125	-3.03395	20.7792	431.776	0.43068	-0.84239	2.32191	5.39126	0.0465	-3.0683	21.5054	462.481	0.42624	-0.852753	2.3461	5.50417	0.039375	-3.23462	25.3968	644.999	0.28638	-1.25044	3.49186	12.1931			0.05325	-2.93276	18.7793	352.664	0.54168	-0.61308	1.84611	3.40812	0.053875	-2.92109	18.5615	344.529	0.52503	-0.6443	1.90465	3.6277	0.052875	-2.93982	18.9125	357.684	0.54612	-0.604917	1.8311
6	0.0455	-3.09004	21.978	483.033	0.444	-0.811931	2.25225	5.07264	0.044	-3.12357	22.7273	516.529	0.41403	-0.881817	2.41528	5.8336	0.033125	-3.40747	30.1887	911.356	0.22533	-1.49019	4.43794	19.6953			0.05225	-2.95172	19.1388	366.292	0.555	-0.588787	1.8018	3.24649	0.052375	-2.94933	19.0931	364.546	0.52614	-0.642188	1.90063	3.61241	0.05225	-2.95172	19.1388	366.292	0.55167	-0.594805	1.81268
7	0.04425	-3.1179	22.5989	510.709	0.41625	-0.876469	2.4024	5.77154	0.04325	-3.14076	23.1214	534.599	0.38961	-0.942609	2.56667	6.58779	0.031625	-3.45381	31.6206	999.859	0.164	-1.80789	6.09756	37.1802			0.052375	-2.94933	19.0931	364.546	0.51948	-0.654927	1.925	3.70563	0.053125	-2.93511	18.8235	354.325	0.51504	-0.663511	1.9416	3.7698	0.0515	-2.96617	19.4175	377.038	0.52836	-0.637977	1.89265
8	0.04475	-3.10666	22.3464	499.36	0.39627	-0.925659	2.52353	6.36821	0.042625	-3.15531	23.4604	550.391	0.35853	-1.02574	2.78917	7.77945	0.02915	-3.5353	34.3053	1176.85	0.10475	-2.25618	9.54654	91.1364			0.05325	-2.93276	18.7793	352.664	0.54057	-0.615131	1.8499	3.42213	0.052375	-2.94933	19.0931	364.546	0.52614	-0.642188	1.90063	3.61241	0.05125	-2.97104	19.5122	380.726	0.5328	-0.629609	1.87688
9	0.042125	-3.16711	23.7389	563.534	0.38406	-0.956956	2.60376	6.77957	0.037625	-3.28009	26.5781	706.394	0.34965	-1.05082	2.86	8.17962	0.02375	-3.74017	42.1053	1772.85	0.088	-2.43042	11.3636	129.132			0.051	-2.97593	19.6078	384.468	0.52725	-0.64008	1.89663	3.59722	0.052	-2.95651	19.2308	369.822	0.49617	-0.700837	2.01544	4.06199	0.05075	-2.98084	19.7044	388.265	0.5328	-0.629609	1.87688
10	0.041625	-3.17905	24.024	577.154	0.36741	-1.00128	2.72175	7.40795	0.038375	-3.26035	26.0586	679.052	0.31413	-1.15795	3.1834	10.134	0.02345	-3.75288	42.6439	1818.5	0.073	-2.6173	13.6986	187.652			0.051875	-2.95892	19.2771	371.607	0.53946	-0.617187	1.85371	3.43622	0.052	-2.95651	19.2308	369.822	0.53058	-0.633785	1.88473	3.55221	0.052375	-2.94933	19.0931	364.546	0.52503	-0.6443	1.90465
11	0.042125	-3.16711	23.7389	563.534	0.34632	-1.06039	2.8875	8.33767	0.039375	-3.23462	25.3968	644.999	0.30303	-1.19392	3.3	10.89	0.0217	-3.83044	46.0829	2123.64	0.06175	-2.78466	16.1943	262.256			0.052625	-2.94456	19.0024	361.09	0.53835	-0.619246	1.85753	3.45041	0.05175	-2.96133	19.3237	373.404	0.53615	-0.623341	1.86515	3.47878	0.05225	-2.95172	19.1388	366.292	0.53946	-0.617187	1.85371
12	0.040625	-3.20337	24.6154	605.917	0.32301	-1.13007	3.09588	9.58447	0.038875	-3.2474	25.7235	661.697	0.2664	-1.32276	3.75375	14.0907	0.01975	-3.9246	50.6329	2563.69	0.05425	-2.91415	18.4332	339.782			0.052875	-2.93982	18.9125	357.684	0.53724	-0.62131	1.86137	3.46468	0.051625	-2.96375	19.3705	375.215	0.53391	-0.627528	1.87297	3.50803	0.05225	-2.95172	19.1388	366.292	0.53613	-0.623379	1.86522
13	0.04	-3.21888	25	625	0.28527	-1.25432	3.50545	12.2882	0.035375	-3.34175	28.2686	799.111	0.22866	-1.47552	4.37331	19.1258	0.01735	-4.05416	57.6369	3322.01	0.047625	-3.0444	20.9974	440.89			0.055625	-2.88912	17.9775	323.192	0.52392	-0.646416	1.90869	3.64309	0.054625	-2.90726	18.3066	335.133	0.50949	-0.674345	1.96275	3.85238	0.052125	-2.95411	19.1847	368.051	0.50505	-0.683098	1.98
14	0.038625	-3.25386	25.89	670.29	0.24075	-1.424	4.15369	17.2531	0.036375	-3.31387	27.4914	755.778	0.20025	-1.60819	4.99376	24.9376	0.01635	-4.11353	61.1621	3740.8	0.04275	-3.15239	23.3918	547.177			0.051	-2.97593	19.6078	384.468	0.51393	-0.665668	1.94579	3.7861	0.050625	-2.98331	19.7531	390.184	0.49728	-0.698602	2.01094	4.04388	0.050375	-2.98826	19.8511	394.067	0.51726	-0.65921	1.93326
15	0.03825	-3.26361	26.1438	683.498	0.24642	-1.40072	4.05811	16.4683	0.035	-3.35241	28.5714	816.327	0.19775	-1.62075	5.05689	25.5721	0.01495	-4.20304	66.8896	4474.22							0.05325	-2.93276	18.7793	352.664	0.51948	-0.654927	1.925	3.70563	0.052	-2.95651	19.2308	369.822	0.48729	-0.718896	2.05217	4.21139	0.05175	-2.96133	19.3237	373.404	0.51171	-0.669997	1.95423
16	0.036625	-3.30702	27.3038	745.495	0.22089	-1.51009	4.52714	20.495	0.03375	-3.38877	29.6296	877.915	0.1675	-1.78677	5.97015	35.6427	0.0138	-4.28309	72.4638	5251							0.053375	-2.93041	18.7354	351.014	0.51726	-0.65921	1.93326	3.73751	0.053	-2.93746	18.8679	355.999	0.52059	-0.652792	1.9209	3.68985	0.05375	-2.92341	18.6047	346.133	0.51837	-0.657066	1.92912
17	0.036375	-3.31387	27.4914	755.778	0.21423	-1.54071	4.66788	21.7891	0.033625	-3.39249	29.7398	884.454	0.145	-1.93102	6.89655	47.5624	0.0122	-4.40632	81.9672	6718.62							0.05	-2.99573	20	400	0.51282	-0.66783	1.95	3.80251	0.05214	-2.95382	19.1791	367.839	0.5217	-0.650663	1.91681	3.67416	0.050625	-2.98331	19.7531	390.184	0.53502	-0.625451	1.86909
18	0.036	-3.32424	27.7778	771.605	0.19203	-1.6501	5.20752	27.1183	0.031125	-3.46974	32.1285	1032.24	0.134	-2.00992	7.46269	55.6917	0.0111	-4.50081	90.0901	8116.22							0.051625	-2.96375	19.3705	375.215	0.5328	-0.629609	1.87688	3.52267	0.051125	-2.97348	19.5599	382.59	0.5217	-0.650663	1.91681	3.67416	0.052625	-2.94456	19.0024	361.09	0.50949	-0.674345	1.96275
19	0.035125	-3.34884	28.4698	810.527	0.15175	-1.88552	6.58979	43.4253	0.03075	-3.48187	32.5203	1057.57	0.118	-2.13707	8.47458	71.8184	0.00925	-4.68313	108.108	11687.4							0.053125	-2.93511	18.8235	354.325	0.52725	-0.64008	1.89663	3.59722	0.052	-2.95651	19.2308	369.822	0.52503	-0.6443	1.90465	3.6277	0.052375	-2.94933	19.0931	364.546	0.54165	-0.613135	1.84621
20	0.033375	-3.39995	29.9625	897.754	0.15475	-1.86594	6.46204	41.7579	0.0297	-3.51661	33.67	1133.67	0.10375	-2.26577	9.63855	92.9017	0.009	-4.71053	111.111	12345.7							0.054875	-2.9027	18.2232	332.086	0.53391	-0.627528	1.87297	3.50803	0.054625	-2.90726	18.3066	335.133	0.53724	-0.62131	1.86137	3.46468	0.054375	-2.91185	18.3908	338.222	0.53613	-0.623379	1.86522
21	0.029	-3.54046	34.4828	1189.06	0.14175	-1.95369	7.05467	49.7684	0.027	-3.61192	37.037	1371.74	0.093	-2.37516	10.7527	115.62	0.00775	-4.86006	129.032	16649.3							0.0535	-2.92807	18.6916	349.375	0.53613	-0.623379	1.86522	3.47904	0.053625	-2.92574	18.648	347.749	0.5328	-0.629609	1.87688	3.52267	0.053875	-2.92109	18.5615	344.529	0.52836	-0.637977	1.89265
22	0.03135	-3.46254	31.8979	1017.48	0.12825	-2.05377	7.79727	60.7974	0.02915	-3.5353	34.3053	1176.85	0.07825	-2.54785	12.7796	163.317	0.007475	-4.89619	133.779	17896.9							0.052	-2.95651	19.2308	369.822	0.53775	-0.620362	1.8596	3.45811	0.053125	-2.93511	18.8235	354.325	0.536625	-0.622456	1.8635	3.47263	0.052625	-2.94456	19.0024	361.09	0.534375	-0.626657	1.87135
23	0.0318	-3.44829	31.4465	988.885	0.11375	-2.17375	8.79121	77.2854	0.0286	-3.55435	34.965	1222.55	0.078625	-2.54307	12.7186	161.763	0.0068	-4.99083	147.059	21626.3							0.055375	-2.89363	18.0587	326.116	0.53058	-0.633785	1.88473	3.55221	0.05425	-2.91415	18.4332	339.782	0.52503	-0.6443	1.90465	3.6277	0.05375	-2.92341	18.6047	346.133	0.53613	-0.623379	1.86522
24	0.02995	-3.50823	33.389	1114.82	0.1155	-2.15848	8.65801	74.9611	0.02715	-3.60638	36.8324	1356.63	0.077125	-2.56233	12.966	168.116	0.005925	-5.12857	168.776	28485.5							0.053375	-2.93041	18.7354	351.014	0.52947	-0.635879	1.88868	3.56712	0.0535	-2.92807	18.6916	349.375	0.53058	-0.633785	1.88473	3.55221	0.052875	-2.93982	18.9125	357.684	0.52947	-0.635879	1.88868
25	0.0296	-3.51998	33.7838	1141.34	0.1135	-2.17595	8.81057	77.6262	0.0264	-3.63439	37.8788	1434.8	0.073875	-2.60538	13.5364	183.234	0.0058	-5.1499	172.414	29726.5							0.054	-2.91877	18.5185	342.936	0.54945	-0.598838	1.82	3.31241	0.054	-2.91877	18.5185	342.936	0.53946	-0.617187	1.85371	3.43622	0.053375	-2.93041	18.7354	351.014	0.53502	-0.625451	1.86909
26	0.0293	-3.53017	34.1297	1164.84	0.09225	-2.38325	10.8401	117.508	0.0278	-3.58272	35.9712	1293.93	0.065125	-2.73145	15.3551	235.779	0.005125	-5.27362	195.122	38072.6							0.052125	-2.95411	19.1847	368.051	0.54279	-0.611033	1.84233	3.39419	0.05075	-2.98084	19.7044	388.265	0.54168	-0.61308	1.84611	3.40812	0.053875	-2.92109	18.5615	344.529	0.53613	-0.623379	1.86522
27	0.0266	-3.62684	37.594	1413.31	0.08625	-2.45051	11.5942	134.426	0.02395	-3.73179	41.7537	1743.37	0.066875	-2.70493	14.9533	223.6	0.0045	-5.40368	222.222	49382.7							0.050625	-2.98331	19.7531	390.184	0.55611	-0.586789	1.79821	3.23354	0.051125	-2.97348	19.5599	382.59	0.52947	-0.635879	1.88868	3.56712	0.052375	-2.94933	19.0931	364.546	0.51726	-0.65921	1.93326
28	0.0275	-3.59357	36.3636	1322.31	0.0785	-2.54466	12.7389	162.278	0.0248	-3.69691	40.3226	1625.91	0.054375	-2.91185	18.3908	338.222											0.052625	-2.94456	19.0024	361.09	0.53391	-0.627528	1.87297	3.50803	0.05125	-2.97104	19.5122	380.726	0.52281	-0.648537	1.91274	3.65858	0.05	-2.99573	20	400	0.52503	-0.6443	1.90465
29	0.02685	-3.61749	37.2439	1387.11	0.080375	-2.52105	12.4417	154.795	0.0235	-3.75075	42.5532	1810.77	0.05475	-2.90498	18.2648	333.604											0.045375	-3.09279	22.0386	485.698	0.54723	-0.602886	1.82739	3.33934	0.052875	-2.93982	18.9125	357.684	0.52392	-0.646416	1.90869	3.64309	0.053	-2.93746	18.8679	355.999	0.55056	-0.596819	1.81633
30	0.02675	-3.62122	37.3832	1397.5	0.068625	-2.6791	14.5719	212.342	0.0236	-3.74651	42.3729	1795.46	0.052	-2.95651	19.2308	369.822											0.054875	-2.9027	18.2232	332.086	0.54784	-0.601772	1.82535	3.3319	0.05625	-2.87795	17.7778	316.049	0.54057	-0.615131	1.8499	3.42213	0.054875	-2.9027	18.2232	332.086	0.53724	-0.62131	1.86137
Zero Order
																		0.0005
																		0.955333																											0.0005
																																													0.00766667
																		0.005
																		0.932333																											0.005
																																													0.140333
First order
																		0.0005																											0.0005
																		0.986333																											0.00933333
																		0.005																											0.005
																		0.982																											0.141333
Second order
																																													0.0005
																		0.0005																											0.0113333
																		0.945333
																																													0.005
																		0.005																											0.142
																		0.915
Third order																		0.0005
																		0.867																											0.0005
																																													0.0126667
																		0.005
																		0.782																											0.005
																																													0.142667
[truncated: 73 more columns]

## Sheet: Decay Constants
	NaDCC	First Order		0.0228				0.06				0.0275				0.0764				0.0909				0.1986							NaOCl (Generated)	ZERO ORDER	0.000233			0.00463			0.000177			0.00588			0.000161			0.00719
	25				25				30				30				35				35										25			25			30			30			35			35
	0.0005				0.005				0.0005				0.005				0.0005				0.005										0.0005			0.005			0.0005			0.005			0.0005			0.005
Day	25 C mean				25 C mean				30 C mean				30 C mean				35 C mean				35 C mean										25 C mean			25 C mean			30 C mean			30 C mean			35 C mean			35 C mean
1	0.051375	-2.9686			0.5106	-0.672169			0.050875	-2.97838			0.51504	-0.663511			0.05175	-2.96133			0.52725	-0.64008									0.049875			0.49395			0.049375			0.50838			0.048875			0.48618
2	0.05025	-2.99074	0.0502169	-0.0658657	0.52503	-0.6443	0.480865	-8.41191	0.050375	-2.98826	0.049495	-1.7469	0.5217	-0.650663	0.477157	-8.53814	0.04875	-3.02105	0.0472534	-3.06997	0.50838	-0.676526	0.432281	-14.969							0.04975	0.049642	-0.217085	0.47397	0.48932	3.2386	0.05	0.049198	-1.604	0.48396	0.5025	3.8309	0.05	0.048714	-2.572	0.48507	0.47899	-1.25343
3	0.048	-3.03655	0.0490849	2.26023	0.51171	-0.669997	0.452862	-11.5003	0.048375	-3.02877	0.0481524	-0.460089	0.510585	-0.672198	0.44206	-13.421	0.04425	-3.1179	0.0431475	-2.49153	0.43623	-0.829586	0.354417	-18.7545							0.04925	0.049409	-0.322843	0.48285	0.48469	0.381071	0.050125	0.049021	-2.20249	0.49062	0.49662	1.22294	0.05	0.048553	-2.894	0.4884	0.4718	-3.39885
4	0.048125	-3.03395	0.0479784	-0.304547	0.49617	-0.700837	0.426489	-14.0438	0.0475	-3.04703	0.0468463	-1.37625	0.49506	-0.703076	0.409544	-17.2738	0.04075	-3.2003	0.0393984	-3.31688	0.38628	-0.951193	0.290579	-24.7751							0.048625	0.049176	-1.13316	0.47175	0.48006	1.76153	0.049625	0.048844	-1.5738	0.47508	0.49074	3.29629	0.048875	0.048392	-0.988235	0.46509	0.46461	-0.103206
5	0.048125	-3.03395	0.0468969	-2.55189	0.43068	-0.84239	0.401652	-6.74	0.0465	-3.0683	0.0455756	-1.98804	0.42624	-0.852753	0.37942	-10.9844	0.039375	-3.23462	0.035975	-8.6349	0.28638	-1.25044	0.238239	-16.8101							0.044875	0.048943	-9.06518	0.50505	0.47543	-5.86477	0.047875	0.048667	1.65431	0.49617	0.48486	-2.27946	0.047375	0.048231	1.80686	0.46842	0.45742	-2.34832
6	0.0455	-3.09004	0.0458398	0.746709	0.444	-0.811931	0.378262	-14.8059	0.044	-3.12357	0.0443393	0.771159	0.41403	-0.881817	0.351512	-15.0998	0.033125	-3.40747	0.0328491	-0.832897	0.22533	-1.49019	0.195327	-13.3152							0.0465	0.04871	-4.75269	0.47508	0.4708	-0.900901	0.0455	0.04849	6.57143	0.46953	0.47898	2.01265	0.045625	0.04807	5.3589	0.47619	0.45023	-5.45161
7	0.04425	-3.1179	0.0448064	1.25747	0.41625	-0.876469	0.356234	-14.4184	0.04325	-3.14076	0.0431366	-0.262215	0.38961	-0.942609	0.325657	-16.4146	0.031625	-3.45381	0.0299948	-5.15474	0.164	-1.80789	0.160144	-2.35108							0.049875	0.048477	2.80301	0.43401	0.46617	7.40997	0.0515	0.048313	-6.18835	0.46842	0.4731	0.999103	0.05	0.047909	-4.182	0.47175	0.44304	-6.08585
8	0.04475	-3.10666	0.0437964	-2.13094	0.39627	-0.925659	0.335488	-15.3385	0.042625	-3.15531	0.0419665	-1.54487	0.35853	-1.02574	0.301703	-15.8499	0.02915	-3.5353	0.0273885	-6.04277	0.10475	-2.25618	0.131299	25.3448							0.048375	0.048244	0.270801	0.44178	0.46154	4.47281	0.050375	0.048136	-4.44467	0.44289	0.46722	5.49346	0.051625	0.047748	-7.50993	0.4218	0.43585	3.33096
9	0.042125	-3.16711	0.0428091	1.62408	0.38406	-0.956956	0.315951	-17.734	0.037625	-3.28009	0.0408281	8.51334	0.34965	-1.05082	0.279512	-20.0595	0.02375	-3.74017	0.0250087	5.29986	0.088	-2.43042	0.107649	22.3283							0.046375	0.048011	-3.52776	0.48174	0.45691	-5.15423	0.048375	0.047959	-0.859948	0.4884	0.46134	-5.54054	0.048875	0.047587	-2.63529	0.45621	0.42866	-6.03889
10	0.041625	-3.17905	0.0418441	0.526453	0.36741	-1.00128	0.297551	-19.0138	0.038375	-3.26035	0.0397207	3.50663	0.31413	-1.15795	0.258952	-17.5652	0.02345	-3.75288	0.0228357	-2.61968	0.073	-2.6173	0.0882589	20.9026							0.0495	0.047778	3.47879	0.46842	0.45228	-3.44563	0.050875	0.047782	-6.07961	0.4662	0.45546	-2.30373	0.049125	0.047426	-3.45852	0.43956	0.42147	-4.11548
11	0.042125	-3.16711	0.0409009	-2.90591	0.34632	-1.06039	0.280223	-19.0855	0.039375	-3.23462	0.0386432	-1.85846	0.30303	-1.19392	0.239905	-20.8311	0.0217	-3.83044	0.0208515	-3.91028	0.06175	-2.78466	0.0723615	17.1847							0.05025	0.047545	5.38308	0.4551	0.44765	-1.637	0.050625	0.047605	-5.96543	0.44622	0.44958	0.752992	0.052	0.047265	-9.10577	0.42735	0.41428	-3.05838
12	0.040625	-3.20337	0.0399789	-1.59041	0.32301	-1.13007	0.263904	-18.2984	0.038875	-3.2474	0.037595	-3.29255	0.2664	-1.32276	0.222259	-16.5693	0.01975	-3.9246	0.0190397	-3.59663	0.05425	-2.91415	0.0593276	9.35965							0.048	0.047312	1.43333	0.45843	0.44302	-3.36147	0.043625	0.047428	8.71748	0.4551	0.4437	-2.50494	0.048	0.047104	-1.86667	0.4329	0.40709	-5.96212
13	0.04	-3.21888	0.0390777	-2.30578	0.28527	-1.25432	0.248536	-12.877	0.035375	-3.34175	0.0365752	3.39292	0.22866	-1.47552	0.205911	-9.94878	0.01735	-4.05416	0.0173853	0.203399	0.047625	-3.0444	0.0486414	2.13415							0.0505	0.047079	6.77426	0.43734	0.43839	0.240088	0.05	0.047251	-5.498	0.41736	0.43782	4.90224	0.04925	0.046943	-4.68426	0.38406	0.3999	4.12436
14	0.038625	-3.25386	0.0381968	-1.10862	0.24075	-1.424	0.234062	-2.77794	0.036375	-3.31387	0.0355831	-2.17696	0.20025	-1.60819	0.190765	-4.73636	0.01635	-4.11353	0.0158747	-2.90725	0.04275	-3.15239	0.03988	-6.71346							0.05025	0.046846	6.77413	0.45621	0.43376	-4.92098	0.050125	0.047074	-6.08678	0.44955	0.43194	-3.91725	0.04925	0.046782	-5.01117	0.43179	0.39271	-9.0507
15	0.03825	-3.26361	0.0373358	-2.39016	0.24642	-1.40072	0.220431	-10.5465	0.035	-3.35241	0.0346179	-1.09164	0.19775	-1.62075	0.176734	-10.6277	0.01495	-4.20304	0.0144953	-3.04147											0.05	0.046613	6.774	0.37851	0.42913	13.3735	0.050875	0.046897	-7.81916	0.39183	0.42606	8.73593	0.050375	0.046621	-7.45211	0.37074	0.38552	3.98662
16	0.036625	-3.30702	0.0364941	-0.3573	0.22089	-1.51009	0.207594	-6.01907	0.03375	-3.38877	0.0336789	-0.210655	0.1675	-1.78677	0.163734	-2.24822	0.0138	-4.28309	0.0132358	-4.08849											0.04925	0.04638	5.82741	0.45288	0.4245	-6.26656	0.049875	0.04672	-6.32581	0.40737	0.42018	3.14456	0.050125	0.04646	-7.31172	0.38073	0.37833	-0.630368
17	0.036375	-3.31387	0.0356715	-1.93406	0.21423	-1.54071	0.195505	-8.74056	0.033625	-3.39249	0.0327654	-2.55657	0.145	-1.93102	0.151691	4.61438	0.0122	-4.40632	0.0120857	-0.936737											0.04775	0.046147	3.35707	0.43845	0.41987	-4.23766	0.047625	0.046543	-2.27192	0.43512	0.4143	-4.78489	0.0485	0.046299	-4.53814	0.39183	0.37114	-5.28035
18	0.036	-3.32424	0.0348674	-3.14617	0.19203	-1.6501	0.18412	-4.11926	0.031125	-3.46974	0.0318766	2.41472	0.134	-2.00992	0.140533	4.87561	0.0111	-4.50081	0.0110356	-0.580377											0.048125	0.045914	4.59429	0.43956	0.41524	-5.53281	0.04775	0.046366	-2.89843	0.43734	0.40842	-6.6127	0.047625	0.046138	-3.12231	0.3774	0.36395	-3.56386
19	0.035125	-3.34884	0.0340814	-2.97111	0.15175	-1.88552	0.173397	14.2652	0.03075	-3.48187	0.0310119	0.851772	0.118	-2.13707	0.130196	10.336	0.00925	-4.68313	0.0100767	8.93715											0.047	0.045681	2.80638	0.42402	0.41061	-3.16259	0.0445	0.046189	3.79551	0.40071	0.40254	0.456689	0.046875	0.045977	-1.91573	0.36075	0.35676	-1.10603
20	0.033375	-3.39995	0.0333131	-0.185372	0.15475	-1.86594	0.1633	5.52478	0.0297	-3.51661	0.0301707	1.58489	0.10375	-2.26577	0.12062	16.2602	0.009	-4.71053	0.00920111	2.23459											0.043125	0.045448	-5.38667	0.41514	0.40598	-2.20648	0.043375	0.046012	6.07954	0.37518	0.39666	5.72525	0.04325	0.045816	5.93295	0.31413	0.34957	11.282
21	0.029	-3.54046	0.0325622	12.2834	0.14175	-1.95369	0.15379	8.49366	0.027	-3.61192	0.0293523	8.7123	0.093	-2.37516	0.111748	20.1589	0.00775	-4.86006	0.00840162	8.40799											0.03975	0.045215	-13.7484	0.37074	0.40135	8.25646	0.04225	0.045835	8.48521	0.38517	0.39078	1.4565	0.044	0.045655	3.76136	0.3441	0.34238	-0.499855
22	0.03135	-3.46254	0.0318282	1.52526	0.12825	-2.05377	0.144834	12.9308	0.02915	-3.5353	0.0285561	-2.03729	0.07825	-2.54785	0.103528	32.3045	0.007475	-4.89619	0.00767159	2.63002											0.045375	0.044982	0.866116	0.40182	0.39672	-1.26923	0.046375	0.045658	-1.54609	0.40515	0.3849	-4.99815	0.04275	0.045494	6.41871	0.33633	0.33519	-0.338953
23	0.0318	-3.44829	0.0311107	-2.16762	0.11375	-2.17375	0.136399	19.9115	0.0286	-3.55435	0.0277815	-2.86176	0.078625	-2.54307	0.0959133	21.9883	0.0068	-4.99083	0.007005	3.01473											0.04525	0.044749	1.10718	0.39627	0.39209	-1.05484	0.0475	0.045481	-4.25053	0.39294	0.37902	-3.54253	0.04375	0.045333	3.61829	0.32301	0.328	1.54484
24	0.02995	-3.50823	0.0304094	1.53388	0.1155	-2.15848	0.128456	11.2173	0.02715	-3.60638	0.027028	-0.449527	0.077125	-2.56233	0.0888584	15.2135	0.005925	-5.12857	0.00639633	7.95494											0.04575	0.044516	2.69727	0.38073	0.38746	1.76766	0.04625	0.045304	-2.04541	0.37518	0.37314	-0.543739	0.045	0.045172	0.382222	0.30747	0.32081	4.33863
25	0.0296	-3.51998	0.0297239	0.418605	0.1135	-2.17595	0.120975	6.58618	0.0264	-3.63439	0.0262948	-0.398441	0.073875	-2.60538	0.0823225	11.4349	0.0058	-5.1499	0.00584055	0.699084											0.045375	0.044283	2.40661	0.39516	0.38283	-3.12026	0.04525	0.045127	-0.271823	0.3885	0.36726	-5.46718	0.04425	0.045011	1.71977	0.30747	0.31362	2.0002
26	0.0293	-3.53017	0.0290539	-0.840036	0.09225	-2.38325	0.11393	23.5016	0.0278	-3.58272	0.0255816	-7.98001	0.065125	-2.73145	0.0762673	17.1091	0.005125	-5.27362	0.00533306	4.05963											0.044625	0.04405	1.28852	0.39294	0.3782	-3.75121	0.0445	0.04495	1.01124	0.37629	0.36138	-3.96237	0.044375	0.04485	1.07042	0.30747	0.30643	-0.338244
27	0.0266	-3.62684	0.0283989	6.76292	0.08625	-2.45051	0.107295	24.4006	0.02395	-3.73179	0.0248876	3.91503	0.066875	-2.70493	0.0706575	5.65611	0.0045	-5.40368	0.00486966	8.2147											0.04225	0.043817	-3.70888	0.36519	0.37357	2.2947	0.043125	0.044773	3.82145	0.36186	0.3555	-1.75759	0.044375	0.044689	0.707606	0.28527	0.29924	4.89712
28	0.0275	-3.59357	0.0277588	0.940966	0.0785	-2.54466	0.101047	28.7224	0.0248	-3.69691	0.0242126	-2.3687	0.054375	-2.91185	0.0654603	20.3868															0.042875	0.043584	-1.65364	0.36741	0.36894	0.416429	0.0425	0.044596	4.93176	0.36186	0.34962	-3.38252	0.041125	0.044528	8.27477	0.28971	0.29205	0.807704
29	0.02685	-3.61749	0.027133	1.0541	0.080375	-2.52105	0.0951626	18.3982	0.0235	-3.75075	0.0235558	0.237404	0.05475	-2.90498	0.0606454	10.7679															0.040875	0.043351	-6.05749	0.33078	0.36431	10.1366	0.03975	0.044419	11.7459	0.32967	0.34374	4.2679	0.038625	0.044367	14.866	0.25974	0.28486	9.67121
30	0.02675	-3.62122	0.0265214	-0.854607	0.068625	-2.6791	0.0896207	30.5949	0.0236	-3.74651	0.0229168	-2.89478	0.052	-2.95651	0.0561847	8.04751															0.039625	0.043118	-8.81514	0.35076	0.35968	2.54305	0.03975	0.044242	11.3006	0.3219	0.33786	4.95806	0.03825	0.044206	15.5712	0.24642	0.27767	12.6816
																																	0.00873348			0.0139965			0.00628291			-0.0117971			0.00831956			0.00140399
				0.107712				0.00262735				-0.126053				-0.0349688				0.0165952				-0.033404
						25	30	35
					0.0005	0.0228	0.0275	0.0909																								0.005	25	0.00463
					0.005	0.06	0.0764	0.1986																									30	0.00588
																																	35	0.00719
																																	40	0.0092999
			Extrapolation:	0.005	25	0.06							0.0005	25	0.0228																		30 days (40C)	0.221003
					30	0.0764								30	0.0275																		Time to 0.45 (40C)			40	0.0119072
					35	0.1986								35	0.0909
					40	0.324165								40	0.151589																						0.142783
					[C] 40 - 30 days	2.98869e-05
														[C] 40 - 30 days	0.000529589
					Reach 0.45%
					C=C0*e-kt	0.0341542								Reach 0.045%
						0.8197								C=C0*e-kt	0.0159715
															0.383316
